# Supplementary material for: Adjunctive Techniques for Optimizing Percutaneous CT-Guided Cryoablation of Renal Tumours
Source: Cancers (Basel). 2026 Mar 13;18(6):936. doi: 10.3390/cancers18060936 (PMC13024733; doi:10.3390/cancers18060936)
Supplement: Supplementary file 1 [file cancers-18-00936-s001.zip]

Archive with 1 entries (1 files):
- cancers-4132207-supplementary.pdf
